# Supplementary material for: Multi-Channel 3D Deep Feature Learning for Survival Time Prediction of Brain Tumor Patients Using Multi-Modal Neuroimages
Source: Sci Rep. 2019 Jan 31;9:1103. doi: 10.1038/s41598-018-37387-9 (PMC6355868; doi:10.1038/s41598-018-37387-9)
Supplement: Supplementary file 1 — LaTeX Supplementary File [file 41598_2018_37387_MOESM1_ESM.zip]

Archive with 41 entries (39 files):
- Fig/2DComparison.pdf
- Fig/cnnArchs_vivid.pdf
- Fig/flowchart_new2.pdf
- Fig/flowchart_vivid_0804.pdf
- Fig/km_plot.pdf
- Fig/modalityComparison.pdf
- Fig/multi-source_vivid.pdf
- Fig/supervisedComparison.pdf
- Fig/svm_cnn_cnn-svm.pdf
- Fig/tumorExample.pdf
- Fig/tumor_modality_new2.pdf
- jabbrv-ltwa-all.ldf
- jabbrv-ltwa-en.ldf
- jabbrv.sty
- main.tex
- naturemag-doi.bst
- tumor.bib
- tumoros-scirep-majorrevision/
- tumoros-scirep-majorrevision/Fig/
- tumoros-scirep-majorrevision/Fig/2DComparison.pdf
- tumoros-scirep-majorrevision/Fig/cnnArchs_vivid.pdf
- tumoros-scirep-majorrevision/Fig/flowchart_new2.pdf
- tumoros-scirep-majorrevision/Fig/flowchart_vivid_0804.pdf
- tumoros-scirep-majorrevision/Fig/km_plot.pdf
- tumoros-scirep-majorrevision/Fig/modalityComparison.pdf
- tumoros-scirep-majorrevision/Fig/multi-source_vivid.pdf
- tumoros-scirep-majorrevision/Fig/supervisedComparison.pdf
- tumoros-scirep-majorrevision/Fig/svm_cnn_cnn-svm.pdf
- tumoros-scirep-majorrevision/Fig/tumorExample.pdf
- tumoros-scirep-majorrevision/Fig/tumor_modality_new2.pdf
- tumoros-scirep-majorrevision/jabbrv-ltwa-all.ldf
- tumoros-scirep-majorrevision/jabbrv-ltwa-en.ldf
- tumoros-scirep-majorrevision/jabbrv.sty
- tumoros-scirep-majorrevision/main.log
- tumoros-scirep-majorrevision/main.synctex(busy)
- tumoros-scirep-majorrevision/main.tex
- tumoros-scirep-majorrevision/naturemag-doi.bst
- tumoros-scirep-majorrevision/tumor.bib
- tumoros-scirep-majorrevision/tumoros-scirep-majorrevision.pdf
- tumoros-scirep-majorrevision/wlscirep.cls
- wlscirep.cls
