# Supplementary material for: Multi-Channel 3D Deep Feature Learning for Survival Time Prediction of Brain Tumor Patients Using Multi-Modal Neuroimages
Source: Sci Rep. 2019 Jan 31;9:1103. doi: 10.1038/s41598-018-37387-9 (PMC6355868; doi:10.1038/s41598-018-37387-9)
Supplement: Supplementary file 1 — LaTeX Supplementary File [file 41598_2018_37387_MOESM1_ESM.zip › tumor.bib]

@article{curran1993recursive,
  title={Recursive partitioning analysis of prognostic factors in three Radiation Therapy Oncology Group malignant glioma trials},
  author={Curran Jr, Walter J and Scott, Charles B and Horton, John and Nelson, James S and Weinstein, Alan S and Fischbach, A Jennifer and Chang, Chu H and Rotman, Marvin and Asbell, Sucha O and Krisch, Robert E and others},
  journal={JNCI: Journal of the National Cancer Institute},
  volume={85},
  number={9},
  pages={704--710},
  year={1993},
  publisher={Oxford University Press}
}
@article{jain2014outcome,
  title={Outcome prediction in patients with glioblastoma by using imaging, clinical, and genomic biomarkers: focus on the nonenhancing component of the tumor},
  author={Jain, Rajan and Poisson, Laila M and Gutman, David and Scarpace, Lisa and Hwang, Scott N and Holder, Chad A and Wintermark, Max and Rao, Arvind and Colen, Rivka R and Kirby, Justin and others},
  journal={Radiology},
  volume={272},
  number={2},
  pages={484--493},
  year={2014},
  publisher={Radiological Society of North America}
}
@article{jain2013genomic,
  title={Genomic mapping and survival prediction in glioblastoma: molecular subclassification strengthened by hemodynamic imaging biomarkers},
  author={Jain, Rajan and Poisson, Laila and Narang, Jayant and Gutman, David and Scarpace, Lisa and Hwang, Scott N and Holder, Chad and Wintermark, Max and Colen, Rivka R and Kirby, Justin and others},
  journal={Radiology},
  volume={267},
  number={1},
  pages={212--220},
  year={2013},
  publisher={Radiological Society of North America, Inc.}
}
@inproceedings{jia2014caffe,
  title={Caffe: Convolutional architecture for fast feature embedding},
  author={Jia, Yangqing and Shelhamer, Evan and Donahue, Jeff and Karayev, Sergey and Long, Jonathan and Girshick, Ross and Guadarrama, Sergio and Darrell, Trevor},
  booktitle={Proceedings of the 22nd ACM international conference on Multimedia},
  pages={675--678},
  year={2014},
  organization={ACM}
}
@inproceedings{long2014convnets,
  title={Do convnets learn correspondence?},
  author={Long, Jonathan L and Zhang, Ning and Darrell, Trevor},
  booktitle={Advances in Neural Information Processing Systems},
  pages={1601--1609},
  year={2014}
}
@article{guyon2003introduction,
  title={An introduction to variable and feature selection},
  author={Guyon, Isabelle and Elisseeff, Andr{\'e}},
  journal={Journal of machine learning research},
  volume={3},
  number={Mar},
  pages={1157--1182},
  year={2003}
}
@inproceedings{srivastava2012multimodal,
  title={Multimodal learning with deep boltzmann machines},
  author={Srivastava, Nitish and Salakhutdinov, Ruslan R},
  booktitle={Advances in neural information processing systems},
  pages={2222--2230},
  year={2012}
}
@inproceedings{xu2014deep,
  title={Deep learning of feature representation with multiple instance learning for medical image analysis},
  author={Xu, Yan and Mo, Tao and Feng, Qiwei and Zhong, Peilin and Lai, Maode and Eric, I and Chang, Chao},
  booktitle={Acoustics, Speech and Signal Processing (ICASSP), 2014 IEEE International Conference on},
  pages={1626--1630},
  year={2014},
  organization={IEEE}
}
@article{simonyan2014very,
  title={Very deep convolutional networks for large-scale image recognition},
  author={Simonyan, Karen and Zisserman, Andrew},
  journal={arXiv preprint arXiv:1409.1556},
  year={2014}
}
@article{gittleman2017independently,
  title={An independently validated nomogram for individualized estimation of survival among patients with newly diagnosed glioblastoma: NRG Oncology RTOG 0525 and 0825},
  author={Gittleman, Haley and Lim, Daniel and Kattan, Michael W and Chakravarti, Arnab and Gilbert, Mark R and Lassman, Andrew B and Lo, Simon S and Machtay, Mitchell and Sloan, Andrew E and Sulman, Erik P and others},
  journal={Neuro-oncology},
  volume={19},
  number={5},
  pages={669--677},
  year={2017},
  publisher={Oxford University Press}
}
@article{lacroix2001multivariate,
  title={A multivariate analysis of 416 patients with glioblastoma multiforme: prognosis, extent of resection, and survival},
  author={Lacroix, Michel and Abi-Said, Dima and Fourney, Daryl R and Gokaslan, Ziya L and Shi, Weiming and DeMonte, Franco and Lang, Frederick F and McCutcheon, Ian E and Hassenbusch, Samuel J and Holland, Eric and others},
  journal={Journal of neurosurgery},
  volume={95},
  number={2},
  pages={190--198},
  year={2001},
  publisher={Journal of Neurosurgery Publishing Group}
}
@article{coons1997improving,
  title={Improving diagnostic accuracy and interobserver concordance in the classification and grading of primary gliomas},
  author={Coons, Stephen W and Johnson, Peter C and Scheithauer, Bernd W and Yates, Allan J and Pearl, Dennis K},
  journal={Cancer},
  volume={79},
  number={7},
  pages={1381--1393},
  year={1997},
  publisher={Wiley Online Library}
}
@article{eckel2015glioma,
  title={Glioma groups based on 1p/19q, IDH, and TERT promoter mutations in tumors},
  author={Eckel-Passow, Jeanette E and Lachance, Daniel H and Molinaro, Annette M and Walsh, Kyle M and Decker, Paul A and Sicotte, Hugues and Pekmezci, Melike and Rice, Terri and Kosel, Matt L and Smirnov, Ivan V and others},
  journal={New England Journal of Medicine},
  volume={372},
  number={26},
  pages={2499--2508},
  year={2015},
  publisher={Mass Medical Soc}
}
@article{cancer2015comprehensive,
  title={Comprehensive, integrative genomic analysis of diffuse lower-grade gliomas},
  author={Cancer Genome Atlas Research Network},
  journal={New England Journal of Medicine},
  volume={372},
  number={26},
  pages={2481--2498},
  year={2015},
  publisher={Mass Medical Soc}
}
@article{wu2016effects,
  title={Effects of anesthesia on resting state BOLD signals in white matter of non-human primates},
  author={Wu, Tung-Lin and Wang, Feng and Anderson, Adam W and Chen, Li Min and Ding, Zhaohua and Gore, John C},
  journal={Magnetic resonance imaging},
  volume={34},
  number={9},
  pages={1235--1241},
  year={2016},
  publisher={Elsevier}
}
@article{zhang2017learning,
  title={Learning-based structurally-guided construction of resting-state functional correlation tensors},
  author={Zhang, Lichi and Zhang, Han and Chen, Xiaobo and Wang, Qian and Yap, Pew-Thian and Shen, Dinggang},
  journal={Magnetic resonance imaging},
  volume={43},
  pages={110--121},
  year={2017},
  publisher={Elsevier}
}
@article{ding2016visualizing,
  title={Visualizing functional pathways in the human brain using correlation tensors and magnetic resonance imaging},
  author={Ding, Zhaohua and Xu, Ran and Bailey, Stephen K and Wu, Tung-Lin and Morgan, Victoria L and Cutting, Laurie E and Anderson, Adam W and Gore, John C},
  journal={Magnetic resonance imaging},
  volume={34},
  number={1},
  pages={8--17},
  year={2016},
  publisher={Elsevier}
}
@article{penttonen2003natural,
  title={Natural logarithmic relationship between brain oscillators},
  author={Penttonen, Markku and Buzs{\'a}ki, Gy{\"o}rgy},
  journal={Thalamus \& Related Systems},
  volume={2},
  number={2},
  pages={145--152},
  year={2003},
  publisher={Elsevier}
}
@article{buzsaki2004neuronal,
  title={Neuronal oscillations in cortical networks},
  author={Buzs{\'a}ki, Gy{\"o}rgy and Draguhn, Andreas},
  journal={science},
  volume={304},
  number={5679},
  pages={1926--1929},
  year={2004},
  publisher={American Association for the Advancement of Science}
}
@article{yan2010dparsf,
  title={DPARSF: a MATLAB toolbox for" pipeline" data analysis of resting-state fMRI},
  author={Yan, Chaogan and Zang, Yufeng},
  journal={Frontiers in systems neuroscience},
  volume={4},
  pages={13},
  year={2010},
  publisher={Frontiers}
}
@article{alexander2011characterization,
  title={Characterization of cerebral white matter properties using quantitative magnetic resonance imaging stains},
  author={Alexander, Andrew L and Hurley, Samuel A and Samsonov, Alexey A and Adluru, Nagesh and Hosseinbor, Ameer Pasha and Mossahebi, Pouria and Tromp, Do PM and Zakszewski, Elizabeth and Field, Aaron S},
  journal={Brain connectivity},
  volume={1},
  number={6},
  pages={423--446},
  year={2011},
  publisher={Mary Ann Liebert, Inc. 140 Huguenot Street, 3rd Floor New Rochelle, NY 10801 USA}
}
@article{cui2013panda,
  title={PANDA: a pipeline toolbox for analyzing brain diffusion images},
  author={Cui, Zaixu and Zhong, Suyu and Xu, Pengfei and Gong, Gaolang and He, Yong},
  journal={Frontiers in human neuroscience},
  volume={7},
  pages={42},
  year={2013},
  publisher={Frontiers}
}
@article{stupp2002promising,
  title={Promising survival for patients with newly diagnosed glioblastoma multiforme treated with concomitant radiation plus temozolomide followed by adjuvant temozolomide},
  author={Stupp, Roger and Dietrich, Pierre-Yves and Kraljevic, Sandrine Ostermann and Pica, Alessia and Maillard, Ivan and Maeder, Phillipe and Meuli, Reto and Janzer, Robert and Pizzolato, Gianpaolo and Miralbell, Raymond and others},
  journal={Journal of Clinical Oncology},
  volume={20},
  number={5},
  pages={1375--1382},
  year={2002},
  publisher={American Society of Clinical Oncology}
}
@article{wu2007clinical,
  title={Clinical evaluation and follow-up outcome of diffusion tensor imaging-based functional neuronavigation: a prospective, controlled study in patients with gliomas involving pyramidal tracts},
  author={Wu, Jin-Song and Zhou, Liang-Fu and Tang, Wei-Jun and Mao, Ying and Hu, Jin and Song, Yan-Yan and Hong, Xun-Ning and Du, Gu-Hong},
  journal={Neurosurgery},
  volume={61},
  number={5},
  pages={935--949},
  year={2007},
  publisher={Oxford University Press}
}
@inproceedings{chen2017multi,
  title={Multi-label Inductive Matrix Completion for Joint MGMT and IDH1 Status Prediction for Glioma Patients},
  author={Chen, Lei and Zhang, Han and Thung, Kim-Han and Liu, Luyan and Lu, Junfeng and Wu, Jinsong and Wang, Qian and Shen, Dinggang},
  booktitle={International Conference on Medical Image Computing and Computer-Assisted Intervention},
  pages={450--458},
  year={2017},
  organization={Springer}
}
@article{van2010interobserver,
  title={Interobserver variation of the histopathological diagnosis in clinical trials on glioma: a clinician’s perspective},
  author={van den Bent, Martin J},
  journal={Acta neuropathologica},
  volume={120},
  number={3},
  pages={297--304},
  year={2010},
  publisher={Springer}
}
@article{deangelis2001brain,
  title={Brain tumors},
  author={DeAngelis, Lisa M},
  journal={New England Journal of Medicine},
  volume={344},
  number={2},
  pages={114--123},
  year={2001},
  publisher={Mass Medical Soc}
}
@article{guillamo2001brainstem,
  title={Brainstem gliomas in adults: prognostic factors and classification},
  author={Guillamo, Jean-S{\'e}bastien and Monjour, Annick and Taillandier, Luc and Devaux, Bertrand and Varlet, Pascale and Haie-Meder, Christine and Defer, Gilles-Louis and Maison, Patrick and Mazeron, Jean-Jacques and Cornu, Philippe and others},
  journal={Brain},
  volume={124},
  number={12},
  pages={2528--2539},
  year={2001},
  publisher={Oxford University Press}
}
@article{itakura2015magnetic,
  title={Magnetic resonance image features identify glioblastoma phenotypic subtypes with distinct molecular pathway activities},
  author={Itakura, Haruka and Achrol, Achal S and Mitchell, Lex A and Loya, Joshua J and Liu, Tiffany and Westbroek, Erick M and Feroze, Abdullah H and Rodriguez, Scott and Echegaray, Sebastian and Azad, Tej D and others},
  journal={Science translational medicine},
  volume={7},
  number={303},
  pages={303ra138--303ra138},
  year={2015},
  publisher={American Association for the Advancement of Science}
}
@article{zhang2017learning,
  title={Learning-based structurally-guided construction of resting-state functional correlation tensors},
  author={Zhang, Lichi and Zhang, Han and Chen, Xiaobo and Wang, Qian and Yap, Pew-Thian and Shen, Dinggang},
  journal={Magnetic resonance imaging},
  volume={43},
  pages={110--121},
  year={2017},
  publisher={Elsevier}
}
@article{gutman2013mr,
  title={MR imaging predictors of molecular profile and survival: multi-institutional study of the TCGA glioblastoma data set},
  author={Gutman, David A and Cooper, Lee AD and Hwang, Scott N and Holder, Chad A and Gao, JingJing and Aurora, Tarun D and Dunn Jr, William D and Scarpace, Lisa and Mikkelsen, Tom and Jain, Rajan and others},
  journal={Radiology},
  volume={267},
  number={2},
  pages={560--569},
  year={2013},
  publisher={Radiological Society of North America, Inc.}
}
@article{pope2005mr,
  title={MR imaging correlates of survival in patients with high-grade gliomas},
  author={Pope, Whitney B and Sayre, James and Perlina, Alla and Villablanca, J Pablo and Mischel, Paul S and Cloughesy, Timothy F},
  journal={American Journal of Neuroradiology},
  volume={26},
  number={10},
  pages={2466--2474},
  year={2005},
  publisher={Am Soc Neuroradiology}
}
@article{oh2004survival,
  title={Survival analysis in patients with glioblastoma multiforme: Predictive value of choline-to-n-acetylaspartate index, apparent diffusion coefficient, and relative cerebral blood volume},
  author={Oh, Joonmi and Henry, Roland G and Pirzkall, Andrea and Lu, Ying and Li, Xiaojuan and Catalaa, Isabelle and Chang, Susan and Dillon, William P and Nelson, Sarah J},
  journal={Journal of Magnetic Resonance Imaging},
  volume={19},
  number={5},
  pages={546--554},
  year={2004},
  publisher={Wiley Online Library}
}
@article{zhang2009preoperative,
  title={Preoperative sensorimotor mapping in brain tumor patients using spontaneous fluctuations in neuronal activity imaged with functional magnetic resonance imaging: initial experience},
  author={Zhang, Dongyang and Johnston, James M and Fox, Michael D and Leuthardt, Eric C and Grubb, Robert L and Chicoine, Michael R and Smyth, Matthew D and Snyder, Abraham Z and Raichle, Marcus E and Shimony, Joshua S},
  journal={Operative Neurosurgery},
  volume={65},
  number={suppl\_6},
  pages={ons226--ons236},
  year={2009},
  publisher={Oxford University Press}
}
@article{lee2001relative,
  title={Relative changes of cerebral arterial and venous blood volumes during increased cerebral blood flow: implications for BOLD fMRI},
  author={Lee, Sang-Pil and Duong, Timothy Q and Yang, Guang and Iadecola, Costantino and Kim, Seong-Gi},
  journal={Magnetic resonance in medicine},
  volume={45},
  number={5},
  pages={791--800},
  year={2001},
  publisher={Wiley Online Library}
}
@article{pillai2015cerebrovascular,
  title={Cerebrovascular reactivity mapping: an evolving standard for clinical functional imaging},
  author={Pillai, Jay J and Mikulis, DJ},
  journal={American Journal of Neuroradiology},
  volume={36},
  number={1},
  pages={7--13},
  year={2015},
  publisher={Am Soc Neuroradiology}
}
@article{agnihotri2015metabolic,
  title={Metabolic reprogramming in glioblastoma: the influence of cancer metabolism on epigenetics and unanswered questions},
  author={Agnihotri, Sameer and Zadeh, Gelareh},
  journal={Neuro-oncology},
  volume={18},
  number={2},
  pages={160--172},
  year={2015},
  publisher={Society for Neuro-Oncology}
}
@article{hardee2012mechanisms,
  title={Mechanisms of glioma-associated neovascularization},
  author={Hardee, Matthew E and Zagzag, David},
  journal={The American journal of pathology},
  volume={181},
  number={4},
  pages={1126--1141},
  year={2012},
  publisher={Elsevier}
}
@article{zacharaki2012survival,
  title={Survival analysis of patients with high-grade gliomas based on data mining of imaging variables},
  author={Zacharaki, Evangelia I and Morita, N and Bhatt, P and O'rourke, DM and Melhem, ER and Davatzikos, C},
  journal={American Journal of Neuroradiology},
  volume={33},
  number={6},
  pages={1065--1071},
  year={2012},
  publisher={Am Soc Neuroradiology}
}
@article{saksena2010predicting,
  title={Predicting survival in glioblastomas using diffusion tensor imaging metrics},
  author={Saksena, Sona and Jain, Rajan and Narang, Jayant and Scarpace, Lisa and Schultz, Lonni R and Lehman, Norman L and Hearshen, David and Patel, Suresh C and Mikkelsen, Tom},
  journal={Journal of Magnetic Resonance Imaging},
  volume={32},
  number={4},
  pages={788--795},
  year={2010},
  publisher={Wiley Online Library}
}
@article{reyes2013contrast,
  title={Contrast enhancement in 1p/19q-codeleted anaplastic oligodendrogliomas is associated with 9p loss, genomic instability, and angiogenic gene expression},
  author={Reyes-Botero, German and Dehais, Caroline and Idbaih, Ahmed and Martin-Duverneuil, Nadine and Lahutte, Marion and Carpentier, Catherine and Letouz{\'e}, Eric and Chinot, Olivier and Loiseau, Hugues and Honnorat, Jerome and others},
  journal={Neuro-oncology},
  volume={16},
  number={5},
  pages={662--670},
  year={2013},
  publisher={Oxford University Press}
}
@article{kickingereder2016radiomic,
  title={Radiomic profiling of glioblastoma: identifying an imaging predictor of patient survival with improved performance over established clinical and radiologic risk models},
  author={Kickingereder, Philipp and Burth, Sina and Wick, Antje and G{\"o}tz, Michael and Eidel, Oliver and Schlemmer, Heinz-Peter and Maier-Hein, Klaus H and Wick, Wolfgang and Bendszus, Martin and Radbruch, Alexander and others},
  journal={Radiology},
  volume={280},
  number={3},
  pages={880--889},
  year={2016},
  publisher={Radiological Society of North America}
}
@inproceedings{glorot2010understanding,
  title={Understanding the difficulty of training deep feedforward neural networks},
  author={Glorot, Xavier and Bengio, Yoshua},
  booktitle={Proceedings of the Thirteenth International Conference on Artificial Intelligence and Statistics},
  pages={249--256},
  year={2010}
}
@article{lecun2015deep,
  title={Deep learning},
  author={LeCun, Yann and Bengio, Yoshua and Hinton, Geoffrey},
  journal={nature},
  volume={521},
  number={7553},
  pages={436},
  year={2015},
  publisher={Nature Publishing Group}
}
@article{shen2017deep,
  title={Deep learning in medical image analysis},
  author={Shen, Dinggang and Wu, Guorong and Suk, Heung-Il},
  journal={Annual review of biomedical engineering},
  volume={19},
  pages={221--248},
  year={2017},
  publisher={Annual Reviews}
}
@article{lowe2004distinctive,
  title={Distinctive image features from scale-invariant keypoints},
  author={Lowe, David G},
  journal={International journal of computer vision},
  volume={60},
  number={2},
  pages={91--110},
  year={2004},
  publisher={Springer}
}
@article{zhang2016automatic,
  title={Automatic labeling of MR brain images by hierarchical learning of atlas forests},
  author={Zhang, Lichi and Wang, Qian and Gao, Yaozong and Wu, Guorong and Shen, Dinggang},
  journal={Medical physics},
  volume={43},
  number={3},
  pages={1175--1186},
  year={2016},
  publisher={Wiley Online Library}
}
@article{esteva2017dermatologist,
  title={Dermatologist-level classification of skin cancer with deep neural networks},
  author={Esteva, Andre and Kuprel, Brett and Novoa, Roberto A and Ko, Justin and Swetter, Susan M and Blau, Helen M and Thrun, Sebastian},
  journal={Nature},
  volume={542},
  number={7639},
  pages={115},
  year={2017},
  publisher={Nature Publishing Group}
}
@article{setio2016pulmonary,
  title={Pulmonary nodule detection in CT images: false positive reduction using multi-view convolutional networks},
  author={Setio, Arnaud Arindra Adiyoso and Ciompi, Francesco and Litjens, Geert and Gerke, Paul and Jacobs, Colin and van Riel, Sarah J and Wille, Mathilde Marie Winkler and Naqibullah, Matiullah and S{\'a}nchez, Clara I and van Ginneken, Bram},
  journal={IEEE transactions on medical imaging},
  volume={35},
  number={5},
  pages={1160--1169},
  year={2016},
  publisher={IEEE}
}
@article{zhang2017concatenated,
  title={Concatenated spatially-localized random forests for hippocampus labeling in adult and infant MR brain images},
  author={Zhang, Lichi and Wang, Qian and Gao, Yaozong and Li, Hongxin and Wu, Guorong and Shen, Dinggang},
  journal={Neurocomputing},
  volume={229},
  pages={3--12},
  year={2017},
  publisher={Elsevier}
}
@inproceedings{yang2007evaluating,
  title={Evaluating bag-of-visual-words representations in scene classification},
  author={Yang, Jun and Jiang, Yu-Gang and Hauptmann, Alexander G and Ngo, Chong-Wah},
  booktitle={Proceedings of the international workshop on Workshop on multimedia information retrieval},
  pages={197--206},
  year={2007},
  organization={ACM}
}
@article{viola2004robust,
  title={Robust real-time face detection},
  author={Viola, Paul and Jones, Michael J},
  journal={International journal of computer vision},
  volume={57},
  number={2},
  pages={137--154},
  year={2004},
  publisher={Springer}
}
@inproceedings{scovanner20073,
  title={A 3-dimensional sift descriptor and its application to action recognition},
  author={Scovanner, Paul and Ali, Saad and Shah, Mubarak},
  booktitle={Proceedings of the 15th ACM international conference on Multimedia},
  pages={357--360},
  year={2007},
  organization={ACM}
}
@inproceedings{spanhol2016breast,
  title={Breast cancer histopathological image classification using convolutional neural networks},
  author={Spanhol, Fabio Alexandre and Oliveira, Luiz S and Petitjean, Caroline and Heutte, Laurent},
  booktitle={Neural Networks (IJCNN), 2016 International Joint Conference on},
  pages={2560--2567},
  year={2016},
  organization={IEEE}
}
@article{chang2011libsvm,
  title={LIBSVM: a library for support vector machines},
  author={Chang, Chih-Chung and Lin, Chih-Jen},
  journal={ACM transactions on intelligent systems and technology (TIST)},
  volume={2},
  number={3},
  pages={27},
  year={2011},
  publisher={Acm}
}
@article{fan2008liblinear,
  title={LIBLINEAR: A library for large linear classification},
  author={Fan, Rong-En and Chang, Kai-Wei and Hsieh, Cho-Jui and Wang, Xiang-Rui and Lin, Chih-Jen},
  journal={Journal of machine learning research},
  volume={9},
  number={Aug},
  pages={1871--1874},
  year={2008}
}
@article{fan2008liblinear,
  title={LIBLINEAR: A library for large linear classification},
  author={Fan, Rong-En and Chang, Kai-Wei and Hsieh, Cho-Jui and Wang, Xiang-Rui and Lin, Chih-Jen},
  journal={Journal of machine learning research},
  volume={9},
  number={Aug},
  pages={1871--1874},
  year={2008}
}
@article{liu2009slep,
  title={SLEP: Sparse learning with efficient projections},
  author={Liu, Jun and Ji, Shuiwang and Ye, Jieping and others},
  journal={Arizona State University},
  volume={6},
  number={491},
  pages={7},
  year={2009}
}
@inproceedings{nie20163d,
  title={3D deep learning for multi-modal imaging-guided survival time prediction of brain tumor patients},
  author={Nie, Dong and Zhang, Han and Adeli, Ehsan and Liu, Luyan and Shen, Dinggang},
  booktitle={International Conference on Medical Image Computing and Computer-Assisted Intervention},
  pages={212--220},
  year={2016},
  organization={Springer}
}
@article{lecun1998gradient,
  title={Gradient-based learning applied to document recognition},
  author={LeCun, Yann and Bottou, L{\'e}on and Bengio, Yoshua and Haffner, Patrick},
  journal={Proceedings of the IEEE},
  volume={86},
  number={11},
  pages={2278--2324},
  year={1998},
  publisher={IEEE}
}
@article{wang2015patterns,
  title={Patterns of tumor contrast enhancement predict the prognosis of anaplastic gliomas with IDH1 mutation},
  author={Wang, YY and Wang, K and Li, SW and Wang, JF and Ma, J and Jiang, T and Dai, JP},
  journal={American Journal of Neuroradiology},
  volume={36},
  number={11},
  pages={2023--2029},
  year={2015},
  publisher={Am Soc Neuroradiology}
}
@article{cui2015prognostic,
  title={Prognostic imaging biomarkers in glioblastoma: development and independent validation on the basis of multiregion and quantitative analysis of MR images},
  author={Cui, Yi and Tha, Khin Khin and Terasaka, Shunsuke and Yamaguchi, Shigeru and Wang, Jeff and Kudo, Kohsuke and Xing, Lei and Shirato, Hiroki and Li, Ruijiang},
  journal={Radiology},
  volume={278},
  number={2},
  pages={546--553},
  year={2015},
  publisher={Radiological Society of North America}
}
@article{lacroix2001multivariate,
  title={A multivariate analysis of 416 patients with glioblastoma multiforme: prognosis, extent of resection, and survival},
  author={Lacroix, Michel and Abi-Said, Dima and Fourney, Daryl R and Gokaslan, Ziya L and Shi, Weiming and DeMonte, Franco and Lang, Frederick F and McCutcheon, Ian E and Hassenbusch, Samuel J and Holland, Eric and others},
  journal={Journal of neurosurgery},
  volume={95},
  number={2},
  pages={190--198},
  year={2001},
  publisher={Journal of Neurosurgery Publishing Group}
}
@article{mineo2007prognosis,
  title={Prognosis factors of survival time in patients with glioblastoma multiforme: a multivariate analysis of 340 patients},
  author={Mineo, J-F and Bordron, A and Baroncini, M and Ramirez, C and Maurage, C-A and Blond, S and Dam-Hieu, P},
  journal={Acta neurochirurgica},
  volume={149},
  number={3},
  pages={245--253},
  year={2007},
  publisher={Springer}
}
@article{wang2015patterns,
  title={Patterns of tumor contrast enhancement predict the prognosis of anaplastic gliomas with IDH1 mutation},
  author={Wang, YY and Wang, K and Li, SW and Wang, JF and Ma, J and Jiang, T and Dai, JP},
  journal={American Journal of Neuroradiology},
  volume={36},
  number={11},
  pages={2023--2029},
  year={2015},
  publisher={Am Soc Neuroradiology}
}
