# Supplementary material for: Multi-Channel 3D Deep Feature Learning for Survival Time Prediction of Brain Tumor Patients Using Multi-Modal Neuroimages
Source: Sci Rep. 2019 Jan 31;9:1103. doi: 10.1038/s41598-018-37387-9 (PMC6355868; doi:10.1038/s41598-018-37387-9)
Supplement: Supplementary file 1 — LaTeX Supplementary File [file 41598_2018_37387_MOESM1_ESM.zip › tumoros-scirep-majorrevision/main.log]

This is pdfTeX, Version 3.1415926-1.40.11 (MiKTeX 2.9) (preloaded format=pdflatex 2018.1.15)  6 SEP 2018 17:05
entering extended mode
**main.tex

(D:\unc\paper@UNC\3D_CNN_Tumor_journal\ScientificReport\tumoros-scirep-majorrev
ision\main.tex
LaTeX2e <2009/09/24>
Babel <v3.8l> and hyphenation patterns for loaded.

(D:\unc\paper@UNC\3D_CNN_Tumor_journal\ScientificReport\tumoros-scirep-majorrev
ision\wlscirep.cls
Document Class: wlscirep 27/02/2017, v1.3
(C:\CTEX\MiKTeX\tex\latex\base\inputenc.sty
Package: inputenc 2008/03/30 v1.1d Input encoding file
\inpenc@prehook=\toks14
\inpenc@posthook=\toks15

(C:\CTEX\MiKTeX\tex\latex\base\utf8.def
File: utf8.def 2008/04/05 v1.1m UTF-8 support for inputenc
Now handling font encoding OML ...
... no UTF-8 mapping file for font encoding OML
Now handling font encoding T1 ...
... processing UTF-8 mapping file for font encoding T1

(C:\CTEX\MiKTeX\tex\latex\base\t1enc.dfu
File: t1enc.dfu 2008/04/05 v1.1m UTF-8 support for inputenc
   defining Unicode char U+00A1 (decimal 161)
   defining Unicode char U+00A3 (decimal 163)
   defining Unicode char U+00AB (decimal 171)
   defining Unicode char U+00BB (decimal 187)
   defining Unicode char U+00BF (decimal 191)
   defining Unicode char U+00C0 (decimal 192)
   defining Unicode char U+00C1 (decimal 193)
   defining Unicode char U+00C2 (decimal 194)
   defining Unicode char U+00C3 (decimal 195)
   defining Unicode char U+00C4 (decimal 196)
   defining Unicode char U+00C5 (decimal 197)
   defining Unicode char U+00C6 (decimal 198)
   defining Unicode char U+00C7 (decimal 199)
   defining Unicode char U+00C8 (decimal 200)
   defining Unicode char U+00C9 (decimal 201)
   defining Unicode char U+00CA (decimal 202)
   defining Unicode char U+00CB (decimal 203)
   defining Unicode char U+00CC (decimal 204)
   defining Unicode char U+00CD (decimal 205)
   defining Unicode char U+00CE (decimal 206)
   defining Unicode char U+00CF (decimal 207)
   defining Unicode char U+00D0 (decimal 208)
   defining Unicode char U+00D1 (decimal 209)
   defining Unicode char U+00D2 (decimal 210)
   defining Unicode char U+00D3 (decimal 211)
   defining Unicode char U+00D4 (decimal 212)
   defining Unicode char U+00D5 (decimal 213)
   defining Unicode char U+00D6 (decimal 214)
   defining Unicode char U+00D8 (decimal 216)
   defining Unicode char U+00D9 (decimal 217)
   defining Unicode char U+00DA (decimal 218)
   defining Unicode char U+00DB (decimal 219)
   defining Unicode char U+00DC (decimal 220)
   defining Unicode char U+00DD (decimal 221)
   defining Unicode char U+00DE (decimal 222)
   defining Unicode char U+00DF (decimal 223)
   defining Unicode char U+00E0 (decimal 224)
   defining Unicode char U+00E1 (decimal 225)
   defining Unicode char U+00E2 (decimal 226)
   defining Unicode char U+00E3 (decimal 227)
   defining Unicode char U+00E4 (decimal 228)
   defining Unicode char U+00E5 (decimal 229)
   defining Unicode char U+00E6 (decimal 230)
   defining Unicode char U+00E7 (decimal 231)
   defining Unicode char U+00E8 (decimal 232)
   defining Unicode char U+00E9 (decimal 233)
   defining Unicode char U+00EA (decimal 234)
   defining Unicode char U+00EB (decimal 235)
   defining Unicode char U+00EC (decimal 236)
   defining Unicode char U+00ED (decimal 237)
   defining Unicode char U+00EE (decimal 238)
   defining Unicode char U+00EF (decimal 239)
   defining Unicode char U+00F0 (decimal 240)
   defining Unicode char U+00F1 (decimal 241)
   defining Unicode char U+00F2 (decimal 242)
   defining Unicode char U+00F3 (decimal 243)
   defining Unicode char U+00F4 (decimal 244)
   defining Unicode char U+00F5 (decimal 245)
   defining Unicode char U+00F6 (decimal 246)
   defining Unicode char U+00F8 (decimal 248)
   defining Unicode char U+00F9 (decimal 249)
   defining Unicode char U+00FA (decimal 250)
   defining Unicode char U+00FB (decimal 251)
   defining Unicode char U+00FC (decimal 252)
   defining Unicode char U+00FD (decimal 253)
   defining Unicode char U+00FE (decimal 254)
   defining Unicode char U+00FF (decimal 255)
   defining Unicode char U+0102 (decimal 258)
   defining Unicode char U+0103 (decimal 259)
   defining Unicode char U+0104 (decimal 260)
   defining Unicode char U+0105 (decimal 261)
   defining Unicode char U+0106 (decimal 262)
   defining Unicode char U+0107 (decimal 263)
   defining Unicode char U+010C (decimal 268)
   defining Unicode char U+010D (decimal 269)
   defining Unicode char U+010E (decimal 270)
   defining Unicode char U+010F (decimal 271)
   defining Unicode char U+0110 (decimal 272)
   defining Unicode char U+0111 (decimal 273)
   defining Unicode char U+0118 (decimal 280)
   defining Unicode char U+0119 (decimal 281)
   defining Unicode char U+011A (decimal 282)
   defining Unicode char U+011B (decimal 283)
   defining Unicode char U+011E (decimal 286)
   defining Unicode char U+011F (decimal 287)
   defining Unicode char U+0130 (decimal 304)
   defining Unicode char U+0131 (decimal 305)
   defining Unicode char U+0132 (decimal 306)
   defining Unicode char U+0133 (decimal 307)
   defining Unicode char U+0139 (decimal 313)
   defining Unicode char U+013A (decimal 314)
   defining Unicode char U+013D (decimal 317)
   defining Unicode char U+013E (decimal 318)
   defining Unicode char U+0141 (decimal 321)
   defining Unicode char U+0142 (decimal 322)
   defining Unicode char U+0143 (decimal 323)
   defining Unicode char U+0144 (decimal 324)
   defining Unicode char U+0147 (decimal 327)
   defining Unicode char U+0148 (decimal 328)
   defining Unicode char U+014A (decimal 330)
   defining Unicode char U+014B (decimal 331)
   defining Unicode char U+0150 (decimal 336)
   defining Unicode char U+0151 (decimal 337)
   defining Unicode char U+0152 (decimal 338)
   defining Unicode char U+0153 (decimal 339)
   defining Unicode char U+0154 (decimal 340)
   defining Unicode char U+0155 (decimal 341)
   defining Unicode char U+0158 (decimal 344)
   defining Unicode char U+0159 (decimal 345)
   defining Unicode char U+015A (decimal 346)
   defining Unicode char U+015B (decimal 347)
   defining Unicode char U+015E (decimal 350)
   defining Unicode char U+015F (decimal 351)
   defining Unicode char U+0160 (decimal 352)
   defining Unicode char U+0161 (decimal 353)
   defining Unicode char U+0162 (decimal 354)
   defining Unicode char U+0163 (decimal 355)
   defining Unicode char U+0164 (decimal 356)
   defining Unicode char U+0165 (decimal 357)
   defining Unicode char U+016E (decimal 366)
   defining Unicode char U+016F (decimal 367)
   defining Unicode char U+0170 (decimal 368)
   defining Unicode char U+0171 (decimal 369)
   defining Unicode char U+0178 (decimal 376)
   defining Unicode char U+0179 (decimal 377)
   defining Unicode char U+017A (decimal 378)
   defining Unicode char U+017B (decimal 379)
   defining Unicode char U+017C (decimal 380)
   defining Unicode char U+017D (decimal 381)
   defining Unicode char U+017E (decimal 382)
   defining Unicode char U+200C (decimal 8204)
   defining Unicode char U+2013 (decimal 8211)
   defining Unicode char U+2014 (decimal 8212)
   defining Unicode char U+2018 (decimal 8216)
   defining Unicode char U+2019 (decimal 8217)
   defining Unicode char U+201A (decimal 8218)
   defining Unicode char U+201C (decimal 8220)
   defining Unicode char U+201D (decimal 8221)
   defining Unicode char U+201E (decimal 8222)
   defining Unicode char U+2030 (decimal 8240)
   defining Unicode char U+2031 (decimal 8241)
   defining Unicode char U+2039 (decimal 8249)
   defining Unicode char U+203A (decimal 8250)
   defining Unicode char U+2423 (decimal 9251)
)
Now handling font encoding OT1 ...
... processing UTF-8 mapping file for font encoding OT1

(C:\CTEX\MiKTeX\tex\latex\base\ot1enc.dfu
File: ot1enc.dfu 2008/04/05 v1.1m UTF-8 support for inputenc
   defining Unicode char U+00A1 (decimal 161)
   defining Unicode char U+00A3 (decimal 163)
   defining Unicode char U+00B8 (decimal 184)
   defining Unicode char U+00BF (decimal 191)
   defining Unicode char U+00C5 (decimal 197)
   defining Unicode char U+00C6 (decimal 198)
   defining Unicode char U+00D8 (decimal 216)
   defining Unicode char U+00DF (decimal 223)
   defining Unicode char U+00E6 (decimal 230)
   defining Unicode char U+00EC (decimal 236)
   defining Unicode char U+00ED (decimal 237)
   defining Unicode char U+00EE (decimal 238)
   defining Unicode char U+00EF (decimal 239)
   defining Unicode char U+00F8 (decimal 248)
   defining Unicode char U+0131 (decimal 305)
   defining Unicode char U+0141 (decimal 321)
   defining Unicode char U+0142 (decimal 322)
   defining Unicode char U+0152 (decimal 338)
   defining Unicode char U+0153 (decimal 339)
   defining Unicode char U+2013 (decimal 8211)
   defining Unicode char U+2014 (decimal 8212)
   defining Unicode char U+2018 (decimal 8216)
   defining Unicode char U+2019 (decimal 8217)
   defining Unicode char U+201C (decimal 8220)
   defining Unicode char U+201D (decimal 8221)
)
Now handling font encoding OMS ...
... processing UTF-8 mapping file for font encoding OMS

(C:\CTEX\MiKTeX\tex\latex\base\omsenc.dfu
File: omsenc.dfu 2008/04/05 v1.1m UTF-8 support for inputenc
   defining Unicode char U+00A7 (decimal 167)
   defining Unicode char U+00B6 (decimal 182)
   defining Unicode char U+00B7 (decimal 183)
   defining Unicode char U+2020 (decimal 8224)
   defining Unicode char U+2021 (decimal 8225)
   defining Unicode char U+2022 (decimal 8226)
)
Now handling font encoding OMX ...
... no UTF-8 mapping file for font encoding OMX
Now handling font encoding U ...
... no UTF-8 mapping file for font encoding U
   defining Unicode char U+00A9 (decimal 169)
   defining Unicode char U+00AA (decimal 170)
   defining Unicode char U+00AE (decimal 174)
   defining Unicode char U+00BA (decimal 186)
   defining Unicode char U+02C6 (decimal 710)
   defining Unicode char U+02DC (decimal 732)
   defining Unicode char U+200C (decimal 8204)
   defining Unicode char U+2026 (decimal 8230)
   defining Unicode char U+2122 (decimal 8482)
   defining Unicode char U+2423 (decimal 9251)
))
(C:\CTEX\MiKTeX\tex\generic\babel\babel.sty
Package: babel 2008/07/06 v3.8l The Babel package

*************************************
* Local config file bblopts.cfg used
*
(C:\CTEX\MiKTeX\tex\latex\00miktex\bblopts.cfg
File: bblopts.cfg 2006/07/31 v1.0 MiKTeX 'babel' configuration
)
(C:\CTEX\MiKTeX\tex\generic\babel\english.ldf
Language: english 2005/03/30 v3.3o English support from the babel system

(C:\CTEX\MiKTeX\tex\generic\babel\babel.def
File: babel.def 2008/07/06 v3.8l Babel common definitions
\babel@savecnt=\count79
\U@D=\dimen102
)
\l@british = a dialect from \language\l@english 
\l@UKenglish = a dialect from \language\l@english 
\l@american = a dialect from \language\l@english 
\l@canadian = a dialect from \language\l@american 
\l@australian = a dialect from \language\l@british 
\l@newzealand = a dialect from \language\l@british 
))
(C:\CTEX\MiKTeX\tex\latex\base\ifthen.sty
Package: ifthen 2001/05/26 v1.1c Standard LaTeX ifthen package (DPC)
)
(C:\CTEX\MiKTeX\tex\latex\tools\calc.sty
Package: calc 2007/08/22 v4.3 Infix arithmetic (KKT,FJ)
\calc@Acount=\count80
\calc@Bcount=\count81
\calc@Adimen=\dimen103
\calc@Bdimen=\dimen104
\calc@Askip=\skip41
\calc@Bskip=\skip42
LaTeX Info: Redefining \setlength on input line 76.
LaTeX Info: Redefining \addtolength on input line 77.
\calc@Ccount=\count82
\calc@Cskip=\skip43
)
(C:\CTEX\MiKTeX\tex\latex\base\article.cls
Document Class: article 2007/10/19 v1.4h Standard LaTeX document class
(C:\CTEX\MiKTeX\tex\latex\base\fleqn.clo
File: fleqn.clo 1998/08/17 v1.1c Standard LaTeX option (flush left equations)
\mathindent=\dimen105
)
(C:\CTEX\MiKTeX\tex\latex\base\size10.clo
File: size10.clo 2007/10/19 v1.4h Standard LaTeX file (size option)
)
\c@part=\count83
\c@section=\count84
\c@subsection=\count85
\c@subsubsection=\count86
\c@paragraph=\count87
\c@subparagraph=\count88
\c@figure=\count89
\c@table=\count90
\abovecaptionskip=\skip44
\belowcaptionskip=\skip45
\bibindent=\dimen106
)
(C:\CTEX\MiKTeX\tex\latex\psnfss\times.sty
Package: times 2005/04/12 PSNFSS-v9.2a (SPQR) 
)
(C:\CTEX\MiKTeX\tex\latex\psnfss\mathptmx.sty
Package: mathptmx 2005/04/12 PSNFSS-v9.2a Times w/ Math, improved (SPQR, WaS) 
LaTeX Font Info:    Redeclaring symbol font `operators' on input line 28.
LaTeX Font Info:    Overwriting symbol font `operators' in version `normal'
(Font)                  OT1/cmr/m/n --> OT1/ztmcm/m/n on input line 28.
LaTeX Font Info:    Overwriting symbol font `operators' in version `bold'
(Font)                  OT1/cmr/bx/n --> OT1/ztmcm/m/n on input line 28.
LaTeX Font Info:    Redeclaring symbol font `letters' on input line 29.
LaTeX Font Info:    Overwriting symbol font `letters' in version `normal'
(Font)                  OML/cmm/m/it --> OML/ztmcm/m/it on input line 29.
LaTeX Font Info:    Overwriting symbol font `letters' in version `bold'
(Font)                  OML/cmm/b/it --> OML/ztmcm/m/it on input line 29.
LaTeX Font Info:    Redeclaring symbol font `symbols' on input line 30.
LaTeX Font Info:    Overwriting symbol font `symbols' in version `normal'
(Font)                  OMS/cmsy/m/n --> OMS/ztmcm/m/n on input line 30.
LaTeX Font Info:    Overwriting symbol font `symbols' in version `bold'
(Font)                  OMS/cmsy/b/n --> OMS/ztmcm/m/n on input line 30.
LaTeX Font Info:    Redeclaring symbol font `largesymbols' on input line 31.
LaTeX Font Info:    Overwriting symbol font `largesymbols' in version `normal'
(Font)                  OMX/cmex/m/n --> OMX/ztmcm/m/n on input line 31.
LaTeX Font Info:    Overwriting symbol font `largesymbols' in version `bold'
(Font)                  OMX/cmex/m/n --> OMX/ztmcm/m/n on input line 31.
\symbold=\mathgroup4
\symitalic=\mathgroup5
LaTeX Font Info:    Redeclaring math alphabet \mathbf on input line 34.
LaTeX Font Info:    Overwriting math alphabet `\mathbf' in version `normal'
(Font)                  OT1/cmr/bx/n --> OT1/ptm/bx/n on input line 34.
LaTeX Font Info:    Overwriting math alphabet `\mathbf' in version `bold'
(Font)                  OT1/cmr/bx/n --> OT1/ptm/bx/n on input line 34.
LaTeX Font Info:    Redeclaring math alphabet \mathit on input line 35.
LaTeX Font Info:    Overwriting math alphabet `\mathit' in version `normal'
(Font)                  OT1/cmr/m/it --> OT1/ptm/m/it on input line 35.
LaTeX Font Info:    Overwriting math alphabet `\mathit' in version `bold'
(Font)                  OT1/cmr/bx/it --> OT1/ptm/m/it on input line 35.
LaTeX Info: Redefining \hbar on input line 50.
)
(C:\CTEX\MiKTeX\tex\generic\oberdiek\ifpdf.sty
Package: ifpdf 2010/01/28 v2.1 Provides the ifpdf switch (HO)
Package ifpdf Info: pdfTeX in pdf mode detected.
)
(C:\CTEX\MiKTeX\tex\latex\ams\math\amsmath.sty
Package: amsmath 2000/07/18 v2.13 AMS math features
\@mathmargin=\skip46

For additional information on amsmath, use the `?' option.
(C:\CTEX\MiKTeX\tex\latex\ams\math\amstext.sty
Package: amstext 2000/06/29 v2.01

(C:\CTEX\MiKTeX\tex\latex\ams\math\amsgen.sty
File: amsgen.sty 1999/11/30 v2.0
\@emptytoks=\toks16
\ex@=\dimen107
))
(C:\CTEX\MiKTeX\tex\latex\ams\math\amsbsy.sty
Package: amsbsy 1999/11/29 v1.2d
\pmbraise@=\dimen108
)
(C:\CTEX\MiKTeX\tex\latex\ams\math\amsopn.sty
Package: amsopn 1999/12/14 v2.01 operator names
)
\inf@bad=\count91
LaTeX Info: Redefining \frac on input line 211.
\uproot@=\count92
\leftroot@=\count93
LaTeX Info: Redefining \overline on input line 307.
\classnum@=\count94
\DOTSCASE@=\count95
LaTeX Info: Redefining \ldots on input line 379.
LaTeX Info: Redefining \dots on input line 382.
LaTeX Info: Redefining \cdots on input line 467.
\Mathstrutbox@=\box26
\strutbox@=\box27
\big@size=\dimen109
LaTeX Font Info:    Redeclaring font encoding OML on input line 567.
LaTeX Font Info:    Redeclaring font encoding OMS on input line 568.
\macc@depth=\count96
\c@MaxMatrixCols=\count97
\dotsspace@=\muskip10
\c@parentequation=\count98
\dspbrk@lvl=\count99
\tag@help=\toks17
\row@=\count100
\column@=\count101
\maxfields@=\count102
\andhelp@=\toks18
\eqnshift@=\dimen110
\alignsep@=\dimen111
\tagshift@=\dimen112
\tagwidth@=\dimen113
\totwidth@=\dimen114
\lineht@=\dimen115
\@envbody=\toks19
\multlinegap=\skip47
\multlinetaggap=\skip48
\mathdisplay@stack=\toks20
LaTeX Info: Redefining \[ on input line 2666.
LaTeX Info: Redefining \] on input line 2667.
)
(C:\CTEX\MiKTeX\tex\latex\amsfonts\amsfonts.sty
Package: amsfonts 2009/06/22 v3.00 Basic AMSFonts support
\symAMSa=\mathgroup6
\symAMSb=\mathgroup7
LaTeX Font Info:    Overwriting math alphabet `\mathfrak' in version `bold'
(Font)                  U/euf/m/n --> U/euf/b/n on input line 96.
)
(C:\CTEX\MiKTeX\tex\latex\amsfonts\amssymb.sty
Package: amssymb 2009/06/22 v3.00
)
(C:\CTEX\MiKTeX\tex\latex\graphics\graphicx.sty
Package: graphicx 1999/02/16 v1.0f Enhanced LaTeX Graphics (DPC,SPQR)

(C:\CTEX\MiKTeX\tex\latex\graphics\keyval.sty
Package: keyval 1999/03/16 v1.13 key=value parser (DPC)
\KV@toks@=\toks21
)
(C:\CTEX\MiKTeX\tex\latex\graphics\graphics.sty
Package: graphics 2009/02/05 v1.0o Standard LaTeX Graphics (DPC,SPQR)

(C:\CTEX\MiKTeX\tex\latex\graphics\trig.sty
Package: trig 1999/03/16 v1.09 sin cos tan (DPC)
)
(C:\CTEX\MiKTeX\tex\latex\00miktex\graphics.cfg
File: graphics.cfg 2007/01/18 v1.5 graphics configuration of teTeX/TeXLive
)
Package graphics Info: Driver file: pdftex.def on input line 91.

(C:\CTEX\MiKTeX\tex\latex\pdftex-def\pdftex.def
File: pdftex.def 2010/09/14 v0.05b Graphics/color for pdfTeX
\Gread@gobject=\count103
))
\Gin@req@height=\dimen116
\Gin@req@width=\dimen117
)
(C:\CTEX\MiKTeX\tex\latex\xcolor\xcolor.sty
Package: xcolor 2007/01/21 v2.11 LaTeX color extensions (UK)

(C:\CTEX\MiKTeX\tex\latex\00miktex\color.cfg
File: color.cfg 2007/01/18 v1.5 color configuration of teTeX/TeXLive
)
Package xcolor Info: Driver file: pdftex.def on input line 225.
Package xcolor Info: Model `cmy' substituted by `cmy0' on input line 1337.
Package xcolor Info: Model `hsb' substituted by `rgb' on input line 1341.
Package xcolor Info: Model `RGB' extended on input line 1353.
Package xcolor Info: Model `HTML' substituted by `rgb' on input line 1355.
Package xcolor Info: Model `Hsb' substituted by `hsb' on input line 1356.
Package xcolor Info: Model `tHsb' substituted by `hsb' on input line 1357.
Package xcolor Info: Model `HSB' substituted by `hsb' on input line 1358.
Package xcolor Info: Model `Gray' substituted by `gray' on input line 1359.
Package xcolor Info: Model `wave' substituted by `hsb' on input line 1360.
)
(C:\CTEX\MiKTeX\tex\latex\booktabs\booktabs.sty
Package: booktabs 2005/04/14 v1.61803 publication quality tables
\heavyrulewidth=\dimen118
\lightrulewidth=\dimen119
\cmidrulewidth=\dimen120
\belowrulesep=\dimen121
\belowbottomsep=\dimen122
\aboverulesep=\dimen123
\abovetopsep=\dimen124
\cmidrulesep=\dimen125
\cmidrulekern=\dimen126
\defaultaddspace=\dimen127
\@cmidla=\count104
\@cmidlb=\count105
\@aboverulesep=\dimen128
\@belowrulesep=\dimen129
\@thisruleclass=\count106
\@lastruleclass=\count107
\@thisrulewidth=\dimen130
)
(C:\CTEX\MiKTeX\tex\latex\preprint\authblk.sty
Package: authblk 2009/11/18 1.3 (PWD)
\affilsep=\skip49
\@affilsep=\skip50
\c@Maxaffil=\count108
\c@authors=\count109
\c@affil=\count110
)
(C:\CTEX\MiKTeX\tex\latex\geometry\geometry.sty
Package: geometry 2010/09/12 v5.6 Page Geometry

(C:\CTEX\MiKTeX\tex\generic\oberdiek\ifvtex.sty
Package: ifvtex 2010/03/01 v1.5 Switches for detecting VTeX and its modes (HO)
Package ifvtex Info: VTeX not detected.
)
(C:\CTEX\MiKTeX\tex\generic\ifxetex\ifxetex.sty
Package: ifxetex 2010/09/12 v0.6 Provides ifxetex conditional
)
\Gm@cnth=\count111
\Gm@cntv=\count112
\c@Gm@tempcnt=\count113
\Gm@bindingoffset=\dimen131
\Gm@wd@mp=\dimen132
\Gm@odd@mp=\dimen133
\Gm@even@mp=\dimen134
\Gm@layoutwidth=\dimen135
\Gm@layoutheight=\dimen136
\Gm@layouthoffset=\dimen137
\Gm@layoutvoffset=\dimen138
\Gm@dimlist=\toks22

(C:\CTEX\MiKTeX\tex\latex\geometry\geometry.cfg))
(C:\CTEX\MiKTeX\tex\latex\caption\caption.sty
Package: caption 2010/01/09 v3.1m Customizing captions (AR)

(C:\CTEX\MiKTeX\tex\latex\caption\caption3.sty
Package: caption3 2010/01/14 v3.1m caption3 kernel (AR)
\captionmargin=\dimen139
\captionmargin@=\dimen140
\captionwidth=\dimen141
\caption@indent=\dimen142
\caption@parindent=\dimen143
\caption@hangindent=\dimen144
)
\c@ContinuedFloat=\count114
)
(C:\CTEX\MiKTeX\tex\latex\hyperref\hyperref.sty
Package: hyperref 2010/10/19 v6.81s Hypertext links for LaTeX

(C:\CTEX\MiKTeX\tex\generic\ober
